# Supplementary material for: Nicotinamide-Expanded Allogeneic Natural Killer Cells with CD38 Deletion, Expressing an Enhanced CD38 Chimeric Antigen Receptor, Target Multiple Myeloma Cells
Source: Int J Mol Sci. 2023 Dec 7;24(24):17231. doi: 10.3390/ijms242417231 (PMC10743602; doi:10.3390/ijms242417231)
Supplement: Supplementary file 1 [file ijms-24-17231-s001.zip]

Archive with 1 entries (1 files):
- ijms-2619364-supplementary.pdf
